# Supplementary material for: Molecular Mechanisms Underlying Metabolic Resistance to Cyflumetofen and Bifenthrin in Tetranychus urticae Koch on Cowpea
Source: Int J Mol Sci. 2022 Dec 19;23(24):16220. doi: 10.3390/ijms232416220 (PMC9787285; doi:10.3390/ijms232416220)
Supplement: Supplementary file 1 [file ijms-23-16220-s001.zip]

Archive with 1 entries (1 files):
- ijms-1990449-supplementary.pdf
